# Supplementary material for: Identification of the potential biological target molecules related to primary open-angle glaucoma
Source: BMC Ophthalmol. 2022 Apr 23;22:188. doi: 10.1186/s12886-022-02368-0 (PMC9034601; doi:10.1186/s12886-022-02368-0)
Supplement: Supplementary file 1 — Additional file1: Supplementary Table 1. Clinical data of the enrolled patients in GSE27276 dataset. Supplementary Table 2. Clinical data of the enrolled patients in GSE138125 dataset. Supplementary Table 3. Enriched functional annnotation terms associated with significantly up-regulated genes in primary open-angle glaucoma. [file 12886_2022_2368_MOESM1_ESM.xls]

## Sheet: Supplementary Table 1
Supplementary Table 1 Clinical data of the enrolled patients in GSE27276 dataset.
title	geo_accession	status	submission_date	last_update_date	type	channel_count	source_name_ch1	organism_ch1	characteristics_ch1	characteristics_ch1.1	characteristics_ch1.2	characteristics_ch1.3	molecule_ch1	extract_protocol_ch1	label_ch1	label_protocol_ch1	taxid_ch1	hyb_protocol	scan_protocol	description	data_processing	platform_id	contact_name	contact_email	contact_department	contact_institute	contact_address	contact_city	contact_state	contact_zip/postal_code	contact_country	supplementary_file	data_row_count	collection:ch1	disease state:ch1	postmortem delay (hr):ch1	tissue:ch1
POAG 1	GSM674408	Public on Aug 31 2013	Feb 13 2011	Aug 31 2013	RNA	1	trabecular meshwork	Homo sapiens	disease state: Primary Open-Angle Glaucoma	collection: surgery	postmortem delay (hr): 0	tissue: trabecular meshwork	total RNA	RNA was extracted with Trizol reagent, followed by clean-up and DNase I treatment with QIAGEN RNeasy mini kit in accordance with the prescribed protocol provided with the kit. Quality control was performed with Agilent Bioanalyser.	biotin	Biotinylated cRNA were prepared with the Ambion MessageAmp kit for Illumina arrays	9606	Standard Illumina hybridization protocol	Standard Illumina scanning protocol	case	The software limma in Bioconductor was used to perform the quantile normalization.	GPL2507	Yutao,,Liu	yutliu@augusta.edu	Cellular Biology and Anatomy	Augusta University	1120 15th Street	Augusta	GA	30912	USA	NONE	47293	surgery	Primary Open-Angle Glaucoma	0	trabecular meshwork
POAG 2	GSM674409	Public on Aug 31 2013	Feb 13 2011	Aug 31 2013	RNA	1	trabecular meshwork	Homo sapiens	disease state: Primary Open-Angle Glaucoma	collection: surgery	postmortem delay (hr): 0	tissue: trabecular meshwork	total RNA	RNA was extracted with Trizol reagent, followed by clean-up and DNase I treatment with QIAGEN RNeasy mini kit in accordance with the prescribed protocol provided with the kit. Quality control was performed with Agilent Bioanalyser.	biotin	Biotinylated cRNA were prepared with the Ambion MessageAmp kit for Illumina arrays	9606	Standard Illumina hybridization protocol	Standard Illumina scanning protocol	case	The software limma in Bioconductor was used to perform the quantile normalization.	GPL2507	Yutao,,Liu	yutliu@augusta.edu	Cellular Biology and Anatomy	Augusta University	1120 15th Street	Augusta	GA	30912	USA	NONE	47293	surgery	Primary Open-Angle Glaucoma	0	trabecular meshwork
POAG 3	GSM674410	Public on Aug 31 2013	Feb 13 2011	Aug 31 2013	RNA	1	trabecular meshwork	Homo sapiens	disease state: Primary Open-Angle Glaucoma	collection: surgery	postmortem delay (hr): 0	tissue: trabecular meshwork	total RNA	RNA was extracted with Trizol reagent, followed by clean-up and DNase I treatment with QIAGEN RNeasy mini kit in accordance with the prescribed protocol provided with the kit. Quality control was performed with Agilent Bioanalyser.	biotin	Biotinylated cRNA were prepared with the Ambion MessageAmp kit for Illumina arrays	9606	Standard Illumina hybridization protocol	Standard Illumina scanning protocol	case	The software limma in Bioconductor was used to perform the quantile normalization.	GPL2507	Yutao,,Liu	yutliu@augusta.edu	Cellular Biology and Anatomy	Augusta University	1120 15th Street	Augusta	GA	30912	USA	NONE	47293	surgery	Primary Open-Angle Glaucoma	0	trabecular meshwork
POAG 4	GSM674411	Public on Aug 31 2013	Feb 13 2011	Aug 31 2013	RNA	1	trabecular meshwork	Homo sapiens	disease state: Primary Open-Angle Glaucoma	collection: surgery	postmortem delay (hr): 0	tissue: trabecular meshwork	total RNA	RNA was extracted with Trizol reagent, followed by clean-up and DNase I treatment with QIAGEN RNeasy mini kit in accordance with the prescribed protocol provided with the kit. Quality control was performed with Agilent Bioanalyser.	biotin	Biotinylated cRNA were prepared with the Ambion MessageAmp kit for Illumina arrays	9606	Standard Illumina hybridization protocol	Standard Illumina scanning protocol	case	The software limma in Bioconductor was used to perform the quantile normalization.	GPL2507	Yutao,,Liu	yutliu@augusta.edu	Cellular Biology and Anatomy	Augusta University	1120 15th Street	Augusta	GA	30912	USA	NONE	47293	surgery	Primary Open-Angle Glaucoma	0	trabecular meshwork
Control 1	GSM674412	Public on Aug 31 2013	Feb 13 2011	Aug 31 2013	RNA	1	trabecular meshwork	Homo sapiens	disease state: Control	collection: Donated eye	postmortem delay (hr): 5:24	tissue: trabecular meshwork	total RNA	RNA was extracted with Trizol reagent, followed by clean-up and DNase I treatment with QIAGEN RNeasy mini kit in accordance with the prescribed protocol provided with the kit. Quality control was performed with Agilent Bioanalyser.	biotin	Biotinylated cRNA were prepared with the Ambion MessageAmp kit for Illumina arrays	9606	Standard Illumina hybridization protocol	Standard Illumina scanning protocol	control	The software limma in Bioconductor was used to perform the quantile normalization.	GPL2507	Yutao,,Liu	yutliu@augusta.edu	Cellular Biology and Anatomy	Augusta University	1120 15th Street	Augusta	GA	30912	USA	NONE	47293	Donated eye	Control	1899-12-31 05:24:00	trabecular meshwork
Control 2	GSM674413	Public on Aug 31 2013	Feb 13 2011	Aug 31 2013	RNA	1	trabecular meshwork	Homo sapiens	disease state: Control	collection: Donated eye	postmortem delay (hr): 5:42	tissue: trabecular meshwork	total RNA	RNA was extracted with Trizol reagent, followed by clean-up and DNase I treatment with QIAGEN RNeasy mini kit in accordance with the prescribed protocol provided with the kit. Quality control was performed with Agilent Bioanalyser.	biotin	Biotinylated cRNA were prepared with the Ambion MessageAmp kit for Illumina arrays	9606	Standard Illumina hybridization protocol	Standard Illumina scanning protocol	control	The software limma in Bioconductor was used to perform the quantile normalization.	GPL2507	Yutao,,Liu	yutliu@augusta.edu	Cellular Biology and Anatomy	Augusta University	1120 15th Street	Augusta	GA	30912	USA	NONE	47293	Donated eye	Control	1899-12-31 05:42:00	trabecular meshwork
Control 3	GSM674414	Public on Aug 31 2013	Feb 13 2011	Aug 31 2013	RNA	1	trabecular meshwork	Homo sapiens	disease state: Control	collection: Donated eye	postmortem delay (hr): 5:24	tissue: trabecular meshwork	total RNA	RNA was extracted with Trizol reagent, followed by clean-up and DNase I treatment with QIAGEN RNeasy mini kit in accordance with the prescribed protocol provided with the kit. Quality control was performed with Agilent Bioanalyser.	biotin	Biotinylated cRNA were prepared with the Ambion MessageAmp kit for Illumina arrays	9606	Standard Illumina hybridization protocol	Standard Illumina scanning protocol	control	The software limma in Bioconductor was used to perform the quantile normalization.	GPL2507	Yutao,,Liu	yutliu@augusta.edu	Cellular Biology and Anatomy	Augusta University	1120 15th Street	Augusta	GA	30912	USA	NONE	47293	Donated eye	Control	1899-12-31 05:24:00	trabecular meshwork
Control 4	GSM674415	Public on Aug 31 2013	Feb 13 2011	Aug 31 2013	RNA	1	trabecular meshwork	Homo sapiens	disease state: Control	collection: Donated eye	postmortem delay (hr): 4:18	tissue: trabecular meshwork	total RNA	RNA was extracted with Trizol reagent, followed by clean-up and DNase I treatment with QIAGEN RNeasy mini kit in accordance with the prescribed protocol provided with the kit. Quality control was performed with Agilent Bioanalyser.	biotin	Biotinylated cRNA were prepared with the Ambion MessageAmp kit for Illumina arrays	9606	Standard Illumina hybridization protocol	Standard Illumina scanning protocol	control	The software limma in Bioconductor was used to perform the quantile normalization.	GPL2507	Yutao,,Liu	yutliu@augusta.edu	Cellular Biology and Anatomy	Augusta University	1120 15th Street	Augusta	GA	30912	USA	NONE	47293	Donated eye	Control	1899-12-31 04:18:00	trabecular meshwork
Control 5	GSM674416	Public on Aug 31 2013	Feb 13 2011	Aug 31 2013	RNA	1	trabecular meshwork	Homo sapiens	disease state: Control	collection: Donated eye	postmortem delay (hr): 5:04	tissue: trabecular meshwork	total RNA	RNA was extracted with Trizol reagent, followed by clean-up and DNase I treatment with QIAGEN RNeasy mini kit in accordance with the prescribed protocol provided with the kit. Quality control was performed with Agilent Bioanalyser.	biotin	Biotinylated cRNA were prepared with the Ambion MessageAmp kit for Illumina arrays	9606	Standard Illumina hybridization protocol	Standard Illumina scanning protocol	control	The software limma in Bioconductor was used to perform the quantile normalization.	GPL2507	Yutao,,Liu	yutliu@augusta.edu	Cellular Biology and Anatomy	Augusta University	1120 15th Street	Augusta	GA	30912	USA	NONE	47293	Donated eye	Control	1899-12-31 05:04:00	trabecular meshwork
Control 6	GSM674417	Public on Aug 31 2013	Feb 13 2011	Aug 31 2013	RNA	1	trabecular meshwork	Homo sapiens	disease state: Control	collection: Donated eye	postmortem delay (hr): 4:50	tissue: trabecular meshwork	total RNA	RNA was extracted with Trizol reagent, followed by clean-up and DNase I treatment with QIAGEN RNeasy mini kit in accordance with the prescribed protocol provided with the kit. Quality control was performed with Agilent Bioanalyser.	biotin	Biotinylated cRNA were prepared with the Ambion MessageAmp kit for Illumina arrays	9606	Standard Illumina hybridization protocol	Standard Illumina scanning protocol	control	The software limma in Bioconductor was used to perform the quantile normalization.	GPL2507	Yutao,,Liu	yutliu@augusta.edu	Cellular Biology and Anatomy	Augusta University	1120 15th Street	Augusta	GA	30912	USA	NONE	47293	Donated eye	Control	1899-12-31 04:50:00	trabecular meshwork
Control 7	GSM674418	Public on Aug 31 2013	Feb 13 2011	Aug 31 2013	RNA	1	trabecular meshwork	Homo sapiens	disease state: Control	collection: Donated eye	postmortem delay (hr): 6:24	tissue: trabecular meshwork	total RNA	RNA was extracted with Trizol reagent, followed by clean-up and DNase I treatment with QIAGEN RNeasy mini kit in accordance with the prescribed protocol provided with the kit. Quality control was performed with Agilent Bioanalyser.	biotin	Biotinylated cRNA were prepared with the Ambion MessageAmp kit for Illumina arrays	9606	Standard Illumina hybridization protocol	Standard Illumina scanning protocol	control	The software limma in Bioconductor was used to perform the quantile normalization.	GPL2507	Yutao,,Liu	yutliu@augusta.edu	Cellular Biology and Anatomy	Augusta University	1120 15th Street	Augusta	GA	30912	USA	NONE	47293	Donated eye	Control	1899-12-31 06:24:00	trabecular meshwork
Control 8	GSM674419	Public on Aug 31 2013	Feb 13 2011	Aug 31 2013	RNA	1	trabecular meshwork	Homo sapiens	disease state: Control	collection: Donated eye	postmortem delay (hr): 5:42	tissue: trabecular meshwork	total RNA	RNA was extracted with Trizol reagent, followed by clean-up and DNase I treatment with QIAGEN RNeasy mini kit in accordance with the prescribed protocol provided with the kit. Quality control was performed with Agilent Bioanalyser.	biotin	Biotinylated cRNA were prepared with the Ambion MessageAmp kit for Illumina arrays	9606	Standard Illumina hybridization protocol	Standard Illumina scanning protocol	control	The software limma in Bioconductor was used to perform the quantile normalization.	GPL2507	Yutao,,Liu	yutliu@augusta.edu	Cellular Biology and Anatomy	Augusta University	1120 15th Street	Augusta	GA	30912	USA	NONE	47293	Donated eye	Control	1899-12-31 05:42:00	trabecular meshwork
Control 9	GSM674420	Public on Aug 31 2013	Feb 13 2011	Aug 31 2013	RNA	1	trabecular meshwork	Homo sapiens	disease state: Control	collection: Donated eye	postmortem delay (hr): 4:07	tissue: trabecular meshwork	total RNA	RNA was extracted with Trizol reagent, followed by clean-up and DNase I treatment with QIAGEN RNeasy mini kit in accordance with the prescribed protocol provided with the kit. Quality control was performed with Agilent Bioanalyser.	biotin	Biotinylated cRNA were prepared with the Ambion MessageAmp kit for Illumina arrays	9606	Standard Illumina hybridization protocol	Standard Illumina scanning protocol	control	The software limma in Bioconductor was used to perform the quantile normalization.	GPL2507	Yutao,,Liu	yutliu@augusta.edu	Cellular Biology and Anatomy	Augusta University	1120 15th Street	Augusta	GA	30912	USA	NONE	47293	Donated eye	Control	1899-12-31 04:07:00	trabecular meshwork
Control 10	GSM674421	Public on Aug 31 2013	Feb 13 2011	Aug 31 2013	RNA	1	trabecular meshwork	Homo sapiens	disease state: Control	collection: Donated eye	postmortem delay (hr): 5:38	tissue: trabecular meshwork	total RNA	RNA was extracted with Trizol reagent, followed by clean-up and DNase I treatment with QIAGEN RNeasy mini kit in accordance with the prescribed protocol provided with the kit. Quality control was performed with Agilent Bioanalyser.	biotin	Biotinylated cRNA were prepared with the Ambion MessageAmp kit for Illumina arrays	9606	Standard Illumina hybridization protocol	Standard Illumina scanning protocol	control	The software limma in Bioconductor was used to perform the quantile normalization.	GPL2507	Yutao,,Liu	yutliu@augusta.edu	Cellular Biology and Anatomy	Augusta University	1120 15th Street	Augusta	GA	30912	USA	NONE	47293	Donated eye	Control	1899-12-31 05:38:00	trabecular meshwork
Control 11	GSM674422	Public on Aug 31 2013	Feb 13 2011	Aug 31 2013	RNA	1	trabecular meshwork	Homo sapiens	disease state: Control	collection: Donated eye	postmortem delay (hr): 3:24	tissue: trabecular meshwork	total RNA	RNA was extracted with Trizol reagent, followed by clean-up and DNase I treatment with QIAGEN RNeasy mini kit in accordance with the prescribed protocol provided with the kit. Quality control was performed with Agilent Bioanalyser.	biotin	Biotinylated cRNA were prepared with the Ambion MessageAmp kit for Illumina arrays	9606	Standard Illumina hybridization protocol	Standard Illumina scanning protocol	control	The software limma in Bioconductor was used to perform the quantile normalization.	GPL2507	Yutao,,Liu	yutliu@augusta.edu	Cellular Biology and Anatomy	Augusta University	1120 15th Street	Augusta	GA	30912	USA	NONE	47293	Donated eye	Control	1899-12-31 03:24:00	trabecular meshwork
Control 12	GSM674423	Public on Aug 31 2013	Feb 13 2011	Aug 31 2013	RNA	1	trabecular meshwork	Homo sapiens	disease state: Control	collection: Donated eye	postmortem delay (hr): 3:43	tissue: trabecular meshwork	total RNA	RNA was extracted with Trizol reagent, followed by clean-up and DNase I treatment with QIAGEN RNeasy mini kit in accordance with the prescribed protocol provided with the kit. Quality control was performed with Agilent Bioanalyser.	biotin	Biotinylated cRNA were prepared with the Ambion MessageAmp kit for Illumina arrays	9606	Standard Illumina hybridization protocol	Standard Illumina scanning protocol	control	The software limma in Bioconductor was used to perform the quantile normalization.	GPL2507	Yutao,,Liu	yutliu@augusta.edu	Cellular Biology and Anatomy	Augusta University	1120 15th Street	Augusta	GA	30912	USA	NONE	47293	Donated eye	Control	1899-12-31 03:43:00	trabecular meshwork
Control 13	GSM674424	Public on Aug 31 2013	Feb 13 2011	Aug 31 2013	RNA	1	trabecular meshwork	Homo sapiens	disease state: Control	collection: Donated eye	postmortem delay (hr): 4:53	tissue: trabecular meshwork	total RNA	RNA was extracted with Trizol reagent, followed by clean-up and DNase I treatment with QIAGEN RNeasy mini kit in accordance with the prescribed protocol provided with the kit. Quality control was performed with Agilent Bioanalyser.	biotin	Biotinylated cRNA were prepared with the Ambion MessageAmp kit for Illumina arrays	9606	Standard Illumina hybridization protocol	Standard Illumina scanning protocol	control	The software limma in Bioconductor was used to perform the quantile normalization.	GPL2507	Yutao,,Liu	yutliu@augusta.edu	Cellular Biology and Anatomy	Augusta University	1120 15th Street	Augusta	GA	30912	USA	NONE	47293	Donated eye	Control	1899-12-31 04:53:00	trabecular meshwork
Control 14	GSM674425	Public on Aug 31 2013	Feb 13 2011	Aug 31 2013	RNA	1	trabecular meshwork	Homo sapiens	disease state: Control	collection: Donated eye	postmortem delay (hr): 3:17	tissue: trabecular meshwork	total RNA	RNA was extracted with Trizol reagent, followed by clean-up and DNase I treatment with QIAGEN RNeasy mini kit in accordance with the prescribed protocol provided with the kit. Quality control was performed with Agilent Bioanalyser.	biotin	Biotinylated cRNA were prepared with the Ambion MessageAmp kit for Illumina arrays	9606	Standard Illumina hybridization protocol	Standard Illumina scanning protocol	control	The software limma in Bioconductor was used to perform the quantile normalization.	GPL2507	Yutao,,Liu	yutliu@augusta.edu	Cellular Biology and Anatomy	Augusta University	1120 15th Street	Augusta	GA	30912	USA	NONE	47293	Donated eye	Control	1899-12-31 03:17:00	trabecular meshwork
Control 15	GSM674426	Public on Aug 31 2013	Feb 13 2011	Aug 31 2013	RNA	1	trabecular meshwork	Homo sapiens	disease state: Control	collection: Donated eye	postmortem delay (hr): 4:18	tissue: trabecular meshwork	total RNA	RNA was extracted with Trizol reagent, followed by clean-up and DNase I treatment with QIAGEN RNeasy mini kit in accordance with the prescribed protocol provided with the kit. Quality control was performed with Agilent Bioanalyser.	biotin	Biotinylated cRNA were prepared with the Ambion MessageAmp kit for Illumina arrays	9606	Standard Illumina hybridization protocol	Standard Illumina scanning protocol	control	The software limma in Bioconductor was used to perform the quantile normalization.	GPL2507	Yutao,,Liu	yutliu@augusta.edu	Cellular Biology and Anatomy	Augusta University	1120 15th Street	Augusta	GA	30912	USA	NONE	47293	Donated eye	Control	1899-12-31 04:18:00	trabecular meshwork
Control 16	GSM674427	Public on Aug 31 2013	Feb 13 2011	Aug 31 2013	RNA	1	trabecular meshwork	Homo sapiens	disease state: Control	collection: Donated eye	postmortem delay (hr): 5:04	tissue: trabecular meshwork	total RNA	RNA was extracted with Trizol reagent, followed by clean-up and DNase I treatment with QIAGEN RNeasy mini kit in accordance with the prescribed protocol provided with the kit. Quality control was performed with Agilent Bioanalyser.	biotin	Biotinylated cRNA were prepared with the Ambion MessageAmp kit for Illumina arrays	9606	Standard Illumina hybridization protocol	Standard Illumina scanning protocol	control	The software limma in Bioconductor was used to perform the quantile normalization.	GPL2507	Yutao,,Liu	yutliu@augusta.edu	Cellular Biology and Anatomy	Augusta University	1120 15th Street	Augusta	GA	30912	USA	NONE	47293	Donated eye	Control	1899-12-31 05:04:00	trabecular meshwork
Control 17	GSM674428	Public on Aug 31 2013	Feb 13 2011	Aug 31 2013	RNA	1	trabecular meshwork	Homo sapiens	disease state: Control	collection: Donated eye	postmortem delay (hr): 4:50	tissue: trabecular meshwork	total RNA	RNA was extracted with Trizol reagent, followed by clean-up and DNase I treatment with QIAGEN RNeasy mini kit in accordance with the prescribed protocol provided with the kit. Quality control was performed with Agilent Bioanalyser.	biotin	Biotinylated cRNA were prepared with the Ambion MessageAmp kit for Illumina arrays	9606	Standard Illumina hybridization protocol	Standard Illumina scanning protocol	control	The software limma in Bioconductor was used to perform the quantile normalization.	GPL2507	Yutao,,Liu	yutliu@augusta.edu	Cellular Biology and Anatomy	Augusta University	1120 15th Street	Augusta	GA	30912	USA	NONE	47293	Donated eye	Control	1899-12-31 04:50:00	trabecular meshwork
Control 18	GSM674429	Public on Aug 31 2013	Feb 13 2011	Aug 31 2013	RNA	1	trabecular meshwork	Homo sapiens	disease state: Control	collection: Donated eye	postmortem delay (hr): 6:24	tissue: trabecular meshwork	total RNA	RNA was extracted with Trizol reagent, followed by clean-up and DNase I treatment with QIAGEN RNeasy mini kit in accordance with the prescribed protocol provided with the kit. Quality control was performed with Agilent Bioanalyser.	biotin	Biotinylated cRNA were prepared with the Ambion MessageAmp kit for Illumina arrays	9606	Standard Illumina hybridization protocol	Standard Illumina scanning protocol	control	The software limma in Bioconductor was used to perform the quantile normalization.	GPL2507	Yutao,,Liu	yutliu@augusta.edu	Cellular Biology and Anatomy	Augusta University	1120 15th Street	Augusta	GA	30912	USA	NONE	47293	Donated eye	Control	1899-12-31 06:24:00	trabecular meshwork
Control 19	GSM674430	Public on Aug 31 2013	Feb 13 2011	Aug 31 2013	RNA	1	trabecular meshwork	Homo sapiens	disease state: Control	collection: Donated eye	postmortem delay (hr): 2:25	tissue: trabecular meshwork	total RNA	RNA was extracted with Trizol reagent, followed by clean-up and DNase I treatment with QIAGEN RNeasy mini kit in accordance with the prescribed protocol provided with the kit. Quality control was performed with Agilent Bioanalyser.	biotin	Biotinylated cRNA were prepared with the Ambion MessageAmp kit for Illumina arrays	9606	Standard Illumina hybridization protocol	Standard Illumina scanning protocol	control	The software limma in Bioconductor was used to perform the quantile normalization.	GPL2507	Yutao,,Liu	yutliu@augusta.edu	Cellular Biology and Anatomy	Augusta University	1120 15th Street	Augusta	GA	30912	USA	NONE	47293	Donated eye	Control	1899-12-31 02:25:00	trabecular meshwork
POAG 5	GSM674431	Public on Aug 31 2013	Feb 13 2011	Aug 31 2013	RNA	1	trabecular meshwork	Homo sapiens	disease state: Primary Open-Angle Glaucoma	collection: surgery	postmortem delay (hr): 0:00	tissue: trabecular meshwork	total RNA	RNA was extracted with Trizol reagent, followed by clean-up and DNase I treatment with QIAGEN RNeasy mini kit in accordance with the prescribed protocol provided with the kit. Quality control was performed with Agilent Bioanalyser.	biotin	Biotinylated cRNA were prepared with the Ambion MessageAmp kit for Illumina arrays	9606	Standard Illumina hybridization protocol	Standard Illumina scanning protocol	case	The software limma in Bioconductor was used to perform the quantile normalization.	GPL2507	Yutao,,Liu	yutliu@augusta.edu	Cellular Biology and Anatomy	Augusta University	1120 15th Street	Augusta	GA	30912	USA	NONE	47293	surgery	Primary Open-Angle Glaucoma	1899-12-31	trabecular meshwork
POAG 6	GSM674432	Public on Aug 31 2013	Feb 13 2011	Aug 31 2013	RNA	1	trabecular meshwork	Homo sapiens	disease state: Primary Open-Angle Glaucoma	collection: surgery	postmortem delay (hr): 0:00	tissue: trabecular meshwork	total RNA	RNA was extracted with Trizol reagent, followed by clean-up and DNase I treatment with QIAGEN RNeasy mini kit in accordance with the prescribed protocol provided with the kit. Quality control was performed with Agilent Bioanalyser.	biotin	Biotinylated cRNA were prepared with the Ambion MessageAmp kit for Illumina arrays	9606	Standard Illumina hybridization protocol	Standard Illumina scanning protocol	case	The software limma in Bioconductor was used to perform the quantile normalization.	GPL2507	Yutao,,Liu	yutliu@augusta.edu	Cellular Biology and Anatomy	Augusta University	1120 15th Street	Augusta	GA	30912	USA	NONE	47293	surgery	Primary Open-Angle Glaucoma	1899-12-31	trabecular meshwork
POAG 7	GSM674433	Public on Aug 31 2013	Feb 13 2011	Aug 31 2013	RNA	1	trabecular meshwork	Homo sapiens	disease state: Primary Open-Angle Glaucoma	collection: surgery	postmortem delay (hr): 0:00	tissue: trabecular meshwork	total RNA	RNA was extracted with Trizol reagent, followed by clean-up and DNase I treatment with QIAGEN RNeasy mini kit in accordance with the prescribed protocol provided with the kit. Quality control was performed with Agilent Bioanalyser.	biotin	Biotinylated cRNA were prepared with the Ambion MessageAmp kit for Illumina arrays	9606	Standard Illumina hybridization protocol	Standard Illumina scanning protocol	case	The software limma in Bioconductor was used to perform the quantile normalization.	GPL2507	Yutao,,Liu	yutliu@augusta.edu	Cellular Biology and Anatomy	Augusta University	1120 15th Street	Augusta	GA	30912	USA	NONE	47293	surgery	Primary Open-Angle Glaucoma	1899-12-31	trabecular meshwork
POAG 8	GSM674434	Public on Aug 31 2013	Feb 13 2011	Aug 31 2013	RNA	1	trabecular meshwork	Homo sapiens	disease state: Primary Open-Angle Glaucoma	collection: surgery	postmortem delay (hr): 0:00	tissue: trabecular meshwork	total RNA	RNA was extracted with Trizol reagent, followed by clean-up and DNase I treatment with QIAGEN RNeasy mini kit in accordance with the prescribed protocol provided with the kit. Quality control was performed with Agilent Bioanalyser.	biotin	Biotinylated cRNA were prepared with the Ambion MessageAmp kit for Illumina arrays	9606	Standard Illumina hybridization protocol	Standard Illumina scanning protocol	case	The software limma in Bioconductor was used to perform the quantile normalization.	GPL2507	Yutao,,Liu	yutliu@augusta.edu	Cellular Biology and Anatomy	Augusta University	1120 15th Street	Augusta	GA	30912	USA	NONE	47293	surgery	Primary Open-Angle Glaucoma	1899-12-31	trabecular meshwork
POAG 9	GSM674435	Public on Aug 31 2013	Feb 13 2011	Aug 31 2013	RNA	1	trabecular meshwork	Homo sapiens	disease state: Primary Open-Angle Glaucoma	collection: surgery	postmortem delay (hr): 0:00	tissue: trabecular meshwork	total RNA	RNA was extracted with Trizol reagent, followed by clean-up and DNase I treatment with QIAGEN RNeasy mini kit in accordance with the prescribed protocol provided with the kit. Quality control was performed with Agilent Bioanalyser.	biotin	Biotinylated cRNA were prepared with the Ambion MessageAmp kit for Illumina arrays	9606	Standard Illumina hybridization protocol	Standard Illumina scanning protocol	case	The software limma in Bioconductor was used to perform the quantile normalization.	GPL2507	Yutao,,Liu	yutliu@augusta.edu	Cellular Biology and Anatomy	Augusta University	1120 15th Street	Augusta	GA	30912	USA	NONE	47293	surgery	Primary Open-Angle Glaucoma	1899-12-31	trabecular meshwork
POAG 10	GSM674436	Public on Aug 31 2013	Feb 13 2011	Aug 31 2013	RNA	1	trabecular meshwork	Homo sapiens	disease state: Primary Open-Angle Glaucoma	collection: surgery	postmortem delay (hr): 0:00	tissue: trabecular meshwork	total RNA	RNA was extracted with Trizol reagent, followed by clean-up and DNase I treatment with QIAGEN RNeasy mini kit in accordance with the prescribed protocol provided with the kit. Quality control was performed with Agilent Bioanalyser.	biotin	Biotinylated cRNA were prepared with the Ambion MessageAmp kit for Illumina arrays	9606	Standard Illumina hybridization protocol	Standard Illumina scanning protocol	case	The software limma in Bioconductor was used to perform the quantile normalization.	GPL2507	Yutao,,Liu	yutliu@augusta.edu	Cellular Biology and Anatomy	Augusta University	1120 15th Street	Augusta	GA	30912	USA	NONE	47293	surgery	Primary Open-Angle Glaucoma	1899-12-31	trabecular meshwork
POAG 11	GSM674437	Public on Aug 31 2013	Feb 13 2011	Aug 31 2013	RNA	1	trabecular meshwork	Homo sapiens	disease state: Primary Open-Angle Glaucoma	collection: surgery	postmortem delay (hr): 0:00	tissue: trabecular meshwork	total RNA	RNA was extracted with Trizol reagent, followed by clean-up and DNase I treatment with QIAGEN RNeasy mini kit in accordance with the prescribed protocol provided with the kit. Quality control was performed with Agilent Bioanalyser.	biotin	Biotinylated cRNA were prepared with the Ambion MessageAmp kit for Illumina arrays	9606	Standard Illumina hybridization protocol	Standard Illumina scanning protocol	case	The software limma in Bioconductor was used to perform the quantile normalization.	GPL2507	Yutao,,Liu	yutliu@augusta.edu	Cellular Biology and Anatomy	Augusta University	1120 15th Street	Augusta	GA	30912	USA	NONE	47293	surgery	Primary Open-Angle Glaucoma	1899-12-31	trabecular meshwork
POAG 12	GSM674438	Public on Aug 31 2013	Feb 13 2011	Aug 31 2013	RNA	1	trabecular meshwork	Homo sapiens	disease state: Primary Open-Angle Glaucoma	collection: surgery	postmortem delay (hr): 0:00	tissue: trabecular meshwork	total RNA	RNA was extracted with Trizol reagent, followed by clean-up and DNase I treatment with QIAGEN RNeasy mini kit in accordance with the prescribed protocol provided with the kit. Quality control was performed with Agilent Bioanalyser.	biotin	Biotinylated cRNA were prepared with the Ambion MessageAmp kit for Illumina arrays	9606	Standard Illumina hybridization protocol	Standard Illumina scanning protocol	case	The software limma in Bioconductor was used to perform the quantile normalization.	GPL2507	Yutao,,Liu	yutliu@augusta.edu	Cellular Biology and Anatomy	Augusta University	1120 15th Street	Augusta	GA	30912	USA	NONE	47293	surgery	Primary Open-Angle Glaucoma	1899-12-31	trabecular meshwork
POAG 13	GSM674439	Public on Aug 31 2013	Feb 13 2011	Aug 31 2013	RNA	1	trabecular meshwork	Homo sapiens	disease state: Primary Open-Angle Glaucoma	collection: surgery	postmortem delay (hr): 0:00	tissue: trabecular meshwork	total RNA	RNA was extracted with Trizol reagent, followed by clean-up and DNase I treatment with QIAGEN RNeasy mini kit in accordance with the prescribed protocol provided with the kit. Quality control was performed with Agilent Bioanalyser.	biotin	Biotinylated cRNA were prepared with the Ambion MessageAmp kit for Illumina arrays	9606	Standard Illumina hybridization protocol	Standard Illumina scanning protocol	case	The software limma in Bioconductor was used to perform the quantile normalization.	GPL2507	Yutao,,Liu	yutliu@augusta.edu	Cellular Biology and Anatomy	Augusta University	1120 15th Street	Augusta	GA	30912	USA	NONE	47293	surgery	Primary Open-Angle Glaucoma	1899-12-31	trabecular meshwork
POAG 14	GSM674440	Public on Aug 31 2013	Feb 13 2011	Aug 31 2013	RNA	1	trabecular meshwork	Homo sapiens	disease state: Primary Open-Angle Glaucoma	collection: surgery	postmortem delay (hr): 0:00	tissue: trabecular meshwork	total RNA	RNA was extracted with Trizol reagent, followed by clean-up and DNase I treatment with QIAGEN RNeasy mini kit in accordance with the prescribed protocol provided with the kit. Quality control was performed with Agilent Bioanalyser.	biotin	Biotinylated cRNA were prepared with the Ambion MessageAmp kit for Illumina arrays	9606	Standard Illumina hybridization protocol	Standard Illumina scanning protocol	case	The software limma in Bioconductor was used to perform the quantile normalization.	GPL2507	Yutao,,Liu	yutliu@augusta.edu	Cellular Biology and Anatomy	Augusta University	1120 15th Street	Augusta	GA	30912	USA	NONE	47293	surgery	Primary Open-Angle Glaucoma	1899-12-31	trabecular meshwork
POAG 15	GSM674441	Public on Aug 31 2013	Feb 13 2011	Aug 31 2013	RNA	1	trabecular meshwork	Homo sapiens	disease state: Primary Open-Angle Glaucoma	collection: surgery	postmortem delay (hr): 0:00	tissue: trabecular meshwork	total RNA	RNA was extracted with Trizol reagent, followed by clean-up and DNase I treatment with QIAGEN RNeasy mini kit in accordance with the prescribed protocol provided with the kit. Quality control was performed with Agilent Bioanalyser.	biotin	Biotinylated cRNA were prepared with the Ambion MessageAmp kit for Illumina arrays	9606	Standard Illumina hybridization protocol	Standard Illumina scanning protocol	case	The software limma in Bioconductor was used to perform the quantile normalization.	GPL2507	Yutao,,Liu	yutliu@augusta.edu	Cellular Biology and Anatomy	Augusta University	1120 15th Street	Augusta	GA	30912	USA	NONE	47293	surgery	Primary Open-Angle Glaucoma	1899-12-31	trabecular meshwork
POAG 16	GSM674442	Public on Aug 31 2013	Feb 13 2011	Aug 31 2013	RNA	1	trabecular meshwork	Homo sapiens	disease state: Primary Open-Angle Glaucoma	collection: surgery	postmortem delay (hr): 0:00	tissue: trabecular meshwork	total RNA	RNA was extracted with Trizol reagent, followed by clean-up and DNase I treatment with QIAGEN RNeasy mini kit in accordance with the prescribed protocol provided with the kit. Quality control was performed with Agilent Bioanalyser.	biotin	Biotinylated cRNA were prepared with the Ambion MessageAmp kit for Illumina arrays	9606	Standard Illumina hybridization protocol	Standard Illumina scanning protocol	case	The software limma in Bioconductor was used to perform the quantile normalization.	GPL2507	Yutao,,Liu	yutliu@augusta.edu	Cellular Biology and Anatomy	Augusta University	1120 15th Street	Augusta	GA	30912	USA	NONE	47293	surgery	Primary Open-Angle Glaucoma	1899-12-31	trabecular meshwork
POAG 17	GSM674443	Public on Aug 31 2013	Feb 13 2011	Aug 31 2013	RNA	1	trabecular meshwork	Homo sapiens	disease state: Primary Open-Angle Glaucoma	collection: surgery	postmortem delay (hr): 0:00	tissue: trabecular meshwork	total RNA	RNA was extracted with Trizol reagent, followed by clean-up and DNase I treatment with QIAGEN RNeasy mini kit in accordance with the prescribed protocol provided with the kit. Quality control was performed with Agilent Bioanalyser.	biotin	Biotinylated cRNA were prepared with the Ambion MessageAmp kit for Illumina arrays	9606	Standard Illumina hybridization protocol	Standard Illumina scanning protocol	case	The software limma in Bioconductor was used to perform the quantile normalization.	GPL2507	Yutao,,Liu	yutliu@augusta.edu	Cellular Biology and Anatomy	Augusta University	1120 15th Street	Augusta	GA	30912	USA	NONE	47293	surgery	Primary Open-Angle Glaucoma	1899-12-31	trabecular meshwork

## Sheet: Supplementary Table 2
Supplementary Table 2 Clinical data of the enrolled patients in GSE138125 dataset.
title	geo_accession	status	submission_date	last_update_date	type	channel_count	source_name_ch1	organism_ch1	characteristics_ch1	characteristics_ch1.1	characteristics_ch1.2	characteristics_ch1.3	treatment_protocol_ch1	growth_protocol_ch1	molecule_ch1	extract_protocol_ch1	label_ch1	label_protocol_ch1	taxid_ch1	hyb_protocol	scan_protocol	description	data_processing	platform_id	contact_name	contact_email	contact_institute	contact_address	contact_city	contact_state	contact_zip/postal_code	contact_country	supplementary_file	data_row_count	age:ch1	diagnosis:ch1	gender:ch1	tissue:ch1
Normal 1	GSM4100729	Public on Sep 28 2019	Sep 27 2019	Sep 28 2019	RNA	1	Normal	Homo sapiens	diagnosis: Normal	tissue: Trabecular meshwork	gender: Male	age: 50	Trabecular meshwork from surgery were collected and preseved at -80	Normal Controls and POAG patients' trabecular meshwork	total RNA	Trizol extraction of total RNA was performed according to the manufacturer's instructions	Cy3	1ug RNA used for labeling and were performed according to the Agilent One-Color Mircroarray-Based Gene Expression Analysis Protocol (Agilent Technology)	9606	The labeled cRNAs were hybridized onto the Arraystar Human IncRNA Arrays, and incubated for 17 hours at 65 in an Agilent Hybridization Oven	The hybridized arrays were washed, fixed and scanned with using the Agilent DNA Microarray Scanner (G2505C)	lncRNA expression data from donator's trabecular meshwork	Agilent Feature Extraction software (version 11.0.1.1) was used to analyze acquired array images. Quantile normalization and subsequent data processing were performed with using the GeneSpring GX v12.1 software package (Agilent Technologies). After quantile normalization of the raw data, LncRNAs and mRNAs that at least 4 out of 8 samples have flags in Present or Marginal (üAll Targets Valueü) wer…	GPL21827	Feng,,Zhang	amanda_2017@csu.edu.cn	The Second Xiangya Hospital	139 Renmin Middle Road, Furong District	Changsha	Hunan	410011	China	ftp://ftp.ncbi.nlm.nih.gov/geo/samples/GSM4100nnn/GSM4100729/suppl/GSM4100729_N1.txt.gz	61024	50	Normal	Male	Trabecular meshwork
Normal 2	GSM4100730	Public on Sep 28 2019	Sep 27 2019	Sep 28 2019	RNA	1	Normal	Homo sapiens	diagnosis: Normal	tissue: Trabecular meshwork	gender: Male	age: 45	Trabecular meshwork from surgery were collected and preseved at -80	Normal Controls and POAG patients' trabecular meshwork	total RNA	Trizol extraction of total RNA was performed according to the manufacturer's instructions	Cy3	1ug RNA used for labeling and were performed according to the Agilent One-Color Mircroarray-Based Gene Expression Analysis Protocol (Agilent Technology)	9606	The labeled cRNAs were hybridized onto the Arraystar Human IncRNA Arrays, and incubated for 17 hours at 65 in an Agilent Hybridization Oven	The hybridized arrays were washed, fixed and scanned with using the Agilent DNA Microarray Scanner (G2505C)	lncRNA expression data from donator's trabecular meshwork	Agilent Feature Extraction software (version 11.0.1.1) was used to analyze acquired array images. Quantile normalization and subsequent data processing were performed with using the GeneSpring GX v12.1 software package (Agilent Technologies). After quantile normalization of the raw data, LncRNAs and mRNAs that at least 4 out of 8 samples have flags in Present or Marginal (üAll Targets Valueü) wer…	GPL21827	Feng,,Zhang	amanda_2017@csu.edu.cn	The Second Xiangya Hospital	139 Renmin Middle Road, Furong District	Changsha	Hunan	410011	China	ftp://ftp.ncbi.nlm.nih.gov/geo/samples/GSM4100nnn/GSM4100730/suppl/GSM4100730_N2.txt.gz	61024	45	Normal	Male	Trabecular meshwork
Normal 3	GSM4100731	Public on Sep 28 2019	Sep 27 2019	Sep 28 2019	RNA	1	Normal	Homo sapiens	diagnosis: Normal	tissue: Trabecular meshwork	gender: Male	age: 47	Trabecular meshwork from surgery were collected and preseved at -80	Normal Controls and POAG patients' trabecular meshwork	total RNA	Trizol extraction of total RNA was performed according to the manufacturer's instructions	Cy3	1ug RNA used for labeling and were performed according to the Agilent One-Color Mircroarray-Based Gene Expression Analysis Protocol (Agilent Technology)	9606	The labeled cRNAs were hybridized onto the Arraystar Human IncRNA Arrays, and incubated for 17 hours at 65 in an Agilent Hybridization Oven	The hybridized arrays were washed, fixed and scanned with using the Agilent DNA Microarray Scanner (G2505C)	lncRNA expression data from donator's trabecular meshwork	Agilent Feature Extraction software (version 11.0.1.1) was used to analyze acquired array images. Quantile normalization and subsequent data processing were performed with using the GeneSpring GX v12.1 software package (Agilent Technologies). After quantile normalization of the raw data, LncRNAs and mRNAs that at least 4 out of 8 samples have flags in Present or Marginal (üAll Targets Valueü) wer…	GPL21827	Feng,,Zhang	amanda_2017@csu.edu.cn	The Second Xiangya Hospital	139 Renmin Middle Road, Furong District	Changsha	Hunan	410011	China	ftp://ftp.ncbi.nlm.nih.gov/geo/samples/GSM4100nnn/GSM4100731/suppl/GSM4100731_N3.txt.gz	61024	47	Normal	Male	Trabecular meshwork
Normal 4	GSM4100732	Public on Sep 28 2019	Sep 27 2019	Sep 28 2019	RNA	1	Normal	Homo sapiens	diagnosis: Normal	tissue: Trabecular meshwork	gender: Female	age: 63	Trabecular meshwork from surgery were collected and preseved at -80	Normal Controls and POAG patients' trabecular meshwork	total RNA	Trizol extraction of total RNA was performed according to the manufacturer's instructions	Cy3	1ug RNA used for labeling and were performed according to the Agilent One-Color Mircroarray-Based Gene Expression Analysis Protocol (Agilent Technology)	9606	The labeled cRNAs were hybridized onto the Arraystar Human IncRNA Arrays, and incubated for 17 hours at 65 in an Agilent Hybridization Oven	The hybridized arrays were washed, fixed and scanned with using the Agilent DNA Microarray Scanner (G2505C)	lncRNA expression data from donator's trabecular meshwork	Agilent Feature Extraction software (version 11.0.1.1) was used to analyze acquired array images. Quantile normalization and subsequent data processing were performed with using the GeneSpring GX v12.1 software package (Agilent Technologies). After quantile normalization of the raw data, LncRNAs and mRNAs that at least 4 out of 8 samples have flags in Present or Marginal (üAll Targets Valueü) wer…	GPL21827	Feng,,Zhang	amanda_2017@csu.edu.cn	The Second Xiangya Hospital	139 Renmin Middle Road, Furong District	Changsha	Hunan	410011	China	ftp://ftp.ncbi.nlm.nih.gov/geo/samples/GSM4100nnn/GSM4100732/suppl/GSM4100732_N4.txt.gz	61024	63	Normal	Female	Trabecular meshwork
POAG 1	GSM4100733	Public on Sep 28 2019	Sep 27 2019	Sep 28 2019	RNA	1	POAG	Homo sapiens	diagnosis: POAG	tissue: Trabecular meshwork	gender: Male	age: 39	Trabecular meshwork from surgery were collected and preseved at -80	Normal Controls and POAG patients' trabecular meshwork	total RNA	Trizol extraction of total RNA was performed according to the manufacturer's instructions	Cy3	1ug RNA used for labeling and were performed according to the Agilent One-Color Mircroarray-Based Gene Expression Analysis Protocol (Agilent Technology)	9606	The labeled cRNAs were hybridized onto the Arraystar Human IncRNA Arrays, and incubated for 17 hours at 65 in an Agilent Hybridization Oven	The hybridized arrays were washed, fixed and scanned with using the Agilent DNA Microarray Scanner (G2505C)	lncRNA expression data from POAG patient's trabecular meshwork	Agilent Feature Extraction software (version 11.0.1.1) was used to analyze acquired array images. Quantile normalization and subsequent data processing were performed with using the GeneSpring GX v12.1 software package (Agilent Technologies). After quantile normalization of the raw data, LncRNAs and mRNAs that at least 4 out of 8 samples have flags in Present or Marginal (üAll Targets Valueü) wer…	GPL21827	Feng,,Zhang	amanda_2017@csu.edu.cn	The Second Xiangya Hospital	139 Renmin Middle Road, Furong District	Changsha	Hunan	410011	China	ftp://ftp.ncbi.nlm.nih.gov/geo/samples/GSM4100nnn/GSM4100733/suppl/GSM4100733_T1.txt.gz	61024	39	POAG	Male	Trabecular meshwork
POAG 2	GSM4100734	Public on Sep 28 2019	Sep 27 2019	Sep 28 2019	RNA	1	POAG	Homo sapiens	diagnosis: POAG	tissue: Trabecular meshwork	gender: Male	age: 36	Trabecular meshwork from surgery were collected and preseved at -80	Normal Controls and POAG patients' trabecular meshwork	total RNA	Trizol extraction of total RNA was performed according to the manufacturer's instructions	Cy3	1ug RNA used for labeling and were performed according to the Agilent One-Color Mircroarray-Based Gene Expression Analysis Protocol (Agilent Technology)	9606	The labeled cRNAs were hybridized onto the Arraystar Human IncRNA Arrays, and incubated for 17 hours at 65 in an Agilent Hybridization Oven	The hybridized arrays were washed, fixed and scanned with using the Agilent DNA Microarray Scanner (G2505C)	lncRNA expression data from POAG patient's trabecular meshwork	Agilent Feature Extraction software (version 11.0.1.1) was used to analyze acquired array images. Quantile normalization and subsequent data processing were performed with using the GeneSpring GX v12.1 software package (Agilent Technologies). After quantile normalization of the raw data, LncRNAs and mRNAs that at least 4 out of 8 samples have flags in Present or Marginal (üAll Targets Valueü) wer…	GPL21827	Feng,,Zhang	amanda_2017@csu.edu.cn	The Second Xiangya Hospital	139 Renmin Middle Road, Furong District	Changsha	Hunan	410011	China	ftp://ftp.ncbi.nlm.nih.gov/geo/samples/GSM4100nnn/GSM4100734/suppl/GSM4100734_T2.txt.gz	61024	36	POAG	Male	Trabecular meshwork
POAG 3	GSM4100735	Public on Sep 28 2019	Sep 27 2019	Sep 28 2019	RNA	1	POAG	Homo sapiens	diagnosis: POAG	tissue: Trabecular meshwork	gender: Female	age: 39	Trabecular meshwork from surgery were collected and preseved at -80	Normal Controls and POAG patients' trabecular meshwork	total RNA	Trizol extraction of total RNA was performed according to the manufacturer's instructions	Cy3	1ug RNA used for labeling and were performed according to the Agilent One-Color Mircroarray-Based Gene Expression Analysis Protocol (Agilent Technology)	9606	The labeled cRNAs were hybridized onto the Arraystar Human IncRNA Arrays, and incubated for 17 hours at 65 in an Agilent Hybridization Oven	The hybridized arrays were washed, fixed and scanned with using the Agilent DNA Microarray Scanner (G2505C)	lncRNA expression data from POAG patient's trabecular meshwork	Agilent Feature Extraction software (version 11.0.1.1) was used to analyze acquired array images. Quantile normalization and subsequent data processing were performed with using the GeneSpring GX v12.1 software package (Agilent Technologies). After quantile normalization of the raw data, LncRNAs and mRNAs that at least 4 out of 8 samples have flags in Present or Marginal (üAll Targets Valueü) wer…	GPL21827	Feng,,Zhang	amanda_2017@csu.edu.cn	The Second Xiangya Hospital	139 Renmin Middle Road, Furong District	Changsha	Hunan	410011	China	ftp://ftp.ncbi.nlm.nih.gov/geo/samples/GSM4100nnn/GSM4100735/suppl/GSM4100735_T3.txt.gz	61024	39	POAG	Female	Trabecular meshwork
POAG 4	GSM4100736	Public on Sep 28 2019	Sep 27 2019	Sep 28 2019	RNA	1	POAG	Homo sapiens	diagnosis: POAG	tissue: Trabecular meshwork	gender: Female	age: 41	Trabecular meshwork from surgery were collected and preseved at -80	Normal Controls and POAG patients' trabecular meshwork	total RNA	Trizol extraction of total RNA was performed according to the manufacturer's instructions	Cy3	1ug RNA used for labeling and were performed according to the Agilent One-Color Mircroarray-Based Gene Expression Analysis Protocol (Agilent Technology)	9606	The labeled cRNAs were hybridized onto the Arraystar Human IncRNA Arrays, and incubated for 17 hours at 65 in an Agilent Hybridization Oven	The hybridized arrays were washed, fixed and scanned with using the Agilent DNA Microarray Scanner (G2505C)	lncRNA expression data from POAG patient's trabecular meshwork	Agilent Feature Extraction software (version 11.0.1.1) was used to analyze acquired array images. Quantile normalization and subsequent data processing were performed with using the GeneSpring GX v12.1 software package (Agilent Technologies). After quantile normalization of the raw data, LncRNAs and mRNAs that at least 4 out of 8 samples have flags in Present or Marginal (üAll Targets Valueü) wer…	GPL21827	Feng,,Zhang	amanda_2017@csu.edu.cn	The Second Xiangya Hospital	139 Renmin Middle Road, Furong District	Changsha	Hunan	410011	China	ftp://ftp.ncbi.nlm.nih.gov/geo/samples/GSM4100nnn/GSM4100736/suppl/GSM4100736_T4.txt.gz	61024	41	POAG	Female	Trabecular meshwork

## Sheet: Supplementary Table 3
Supplementary Table 3 Enriched functional annnotation terms associated with significantly up-regulated genes in primary open-angle glaucoma
ONTOLOGY	ID	Description	GeneRatio	BgRatio	pvalue	p.adjust	qvalue	geneID	Count
BP	GO:0030198	extracellular matrix organization	24/279	393/18862	5e-09	6.24e-06	5.57e-06	FN1/JAM3/ITGB5/HTRA1/SPARC/FMOD/COL1A2/COL5A2/FBLN5/LUM/SULF2/SLC2A10/TIMP2/COL5A1/COL8A2/COL3A1/EFEMP2/CST3/VCAM1/COL8A1/TIMP1/MIA/BGN/A2M	24
BP	GO:0043062	extracellular structure organization	24/279	394/18862	5.26e-09	6.24e-06	5.57e-06	FN1/JAM3/ITGB5/HTRA1/SPARC/FMOD/COL1A2/COL5A2/FBLN5/LUM/SULF2/SLC2A10/TIMP2/COL5A1/COL8A2/COL3A1/EFEMP2/CST3/VCAM1/COL8A1/TIMP1/MIA/BGN/A2M	24
BP	GO:0045229	external encapsulating structure organization	24/279	396/18862	5.81e-09	6.24e-06	5.57e-06	FN1/JAM3/ITGB5/HTRA1/SPARC/FMOD/COL1A2/COL5A2/FBLN5/LUM/SULF2/SLC2A10/TIMP2/COL5A1/COL8A2/COL3A1/EFEMP2/CST3/VCAM1/COL8A1/TIMP1/MIA/BGN/A2M	24
BP	GO:0002576	platelet degranulation	12/279	128/18862	4.48e-07	0.000361272	0.000321953	FN1/SPARC/MAGED2/LEFTY2/TGFB3/SOD1/ISLR/APLP2/SERPING1/TIMP1/CD63/A2M	12
BP	GO:0006024	glycosaminoglycan biosynthetic process	10/279	107/18862	4.25e-06	0.00273985	0.00244166	FMOD/CHST15/LUM/UST/OGN/CHST6/CEMIP/PRELP/PDGFRB/BGN	10
BP	GO:0006023	aminoglycan biosynthetic process	10/279	114/18862	7.51e-06	0.00403886	0.00359929	FMOD/CHST15/LUM/UST/OGN/CHST6/CEMIP/PRELP/PDGFRB/BGN	10
BP	GO:0030199	collagen fibril organization	7/279	54/18862	1.4e-05	0.00619627	0.0055219	FMOD/COL1A2/COL5A2/LUM/COL5A1/COL3A1/EFEMP2	7
BP	GO:0042743	hydrogen peroxide metabolic process	7/279	56/18862	1.79e-05	0.00619627	0.0055219	HBB/HBA2/HBD/MAOB/HBG1/SOD1/CYBA	7
BP	GO:0044273	sulfur compound catabolic process	7/279	56/18862	1.79e-05	0.00619627	0.0055219	FMOD/LUM/OGN/PRELP/BGN/ACAT1/CSAD	7
BP	GO:0072593	reactive oxygen species metabolic process	15/279	281/18862	2.04e-05	0.00619627	0.0055219	HBB/HBA2/HBD/MAOB/HBG1/FBLN5/ARF4/SOD1/DYNLL1/DDAH1/SIRPA/PDGFRB/NDUFA13/TYROBP/CYBA	15
BP	GO:0042340	keratan sulfate catabolic process	4/279	12/18862	2.11e-05	0.00619627	0.0055219	FMOD/LUM/OGN/PRELP	4
BP	GO:0007229	integrin-mediated signaling pathway	9/279	106/18862	2.8e-05	0.0071163	0.0063418	FN1/ITGB5/SLC2A10/COL3A1/PTN/ITGBL1/TIMP1/ISG15/CD63	9
BP	GO:0001819	positive regulation of cytokine production	19/279	437/18862	2.97e-05	0.0071163	0.0063418	HLA-DPA1/C1QTNF3/CD81/LUM/SULF2/CSF1R/SOD1/CD74/HLA-DPB1/LRRFIP1/AIF1/CCL3/LAMTOR5/TYROBP/B2M/CYBA/POLR2L/DDT/RPS3	19
BP	GO:0071559	response to transforming growth factor beta	14/279	257/18862	3.09e-05	0.0071163	0.0063418	ITGB5/RASL11B/HTRA1/FMOD/COL1A2/LEFTY2/TGFB3/SLC2A10/COL3A1/LDLRAD4/PENK/UBB/PDGFD/ZFHX3	14
BP	GO:0034341	response to interferon-gamma	12/279	197/18862	3.88e-05	0.00834701	0.00743857	HLA-DPA1/CD74/HLA-DPB1/AIF1/GSN/HLA-C/CCL3/VIM/SIRPA/VCAM1/HLA-DQA1/B2M	12
BP	GO:0018146	keratan sulfate biosynthetic process	5/279	28/18862	5.08e-05	0.00877027	0.00781576	FMOD/LUM/OGN/CHST6/PRELP	5
BP	GO:0006022	aminoglycan metabolic process	11/279	172/18862	5.24e-05	0.00877027	0.00781576	FMOD/CHST15/LUM/UST/OGN/CHST6/CEMIP/PRELP/PDGFRB/BGN/CHI3L1	11
BP	GO:1903510	mucopolysaccharide metabolic process	9/279	115/18862	5.34e-05	0.00877027	0.00781576	FMOD/CHST15/LUM/UST/OGN/CHST6/CEMIP/PRELP/BGN	9
BP	GO:0015671	oxygen transport	4/279	15/18862	5.62e-05	0.00877027	0.00781576	HBB/HBA2/HBD/HBG1	4
BP	GO:0002685	regulation of leukocyte migration	12/279	205/18862	5.71e-05	0.00877027	0.00781576	JAM3/CD99/CD81/CSF1R/CD74/NBL1/AIF1/CCL3/PDGFD/PTN/ADORA1/DDT	12
BP	GO:0009636	response to toxic substance	13/279	239/18862	6.01e-05	0.00877027	0.00781576	HBB/HBA2/HBD/MAOB/HBG1/FBLN5/SOD1/PON2/ALOX5AP/PENK/CCL3/PDGFRB/AHR	13
BP	GO:0006026	aminoglycan catabolic process	7/279	68/18862	6.45e-05	0.00877027	0.00781576	FMOD/LUM/OGN/CEMIP/PRELP/BGN/CHI3L1	7
BP	GO:0045785	positive regulation of cell adhesion	18/279	425/18862	6.75e-05	0.00877027	0.00781576	HLA-DPA1/FN1/PPM1F/IGFBP2/LGALS1/CD81/CD74/HLA-DPB1/HLA-DMB/EFEMP2/AIF1/PTN/SIRPA/VCAM1/COL8A1/P4HB/ZFHX3/RPS3	18
BP	GO:0002478	antigen processing and presentation of exogenous peptide antigen	11/279	177/18862	6.79e-05	0.00877027	0.00781576	HLA-DPA1/ITGB5/DYNC1I1/CD74/HLA-DPB1/HLA-DMB/HLA-C/DYNLL1/HLA-DQA1/B2M/CYBA	11
BP	GO:0071346	cellular response to interferon-gamma	11/279	177/18862	6.79e-05	0.00877027	0.00781576	HLA-DPA1/HLA-DPB1/AIF1/GSN/HLA-C/CCL3/VIM/SIRPA/VCAM1/HLA-DQA1/B2M	11
BP	GO:0070665	positive regulation of leukocyte proliferation	10/279	148/18862	7.24e-05	0.00889376	0.0079258	HLA-DPA1/IGFBP2/CD81/CSF1R/CD74/HLA-DPB1/HLA-DMB/AIF1/VCAM1/RPS3	10
BP	GO:0045047	protein targeting to ER	9/279	120/18862	7.44e-05	0.00889376	0.0079258	SEC61B/SPCS2/SEC61G/RPS25/RPL23A/RPL38/RPS23/RPS3/RPS13	9
BP	GO:0031589	cell-substrate adhesion	16/279	359/18862	9.52e-05	0.0101848	0.00907637	FN1/JAM3/ITGB5/PPM1F/SEMA3E/FBLN5/LGALS1/COL3A1/EFEMP2/PTN/ITGBL1/VCAM1/COL8A1/P4HB/CD63/CTTN	16
BP	GO:0070206	protein trimerization	4/279	17/18862	9.58e-05	0.0101848	0.00907637	COL1A2/CD74/ALOX5AP/SIGMAR1	4
BP	GO:0072599	establishment of protein localization to endoplasmic reticulum	9/279	124/18862	9.59e-05	0.0101848	0.00907637	SEC61B/SPCS2/SEC61G/RPS25/RPL23A/RPL38/RPS23/RPS3/RPS13	9
BP	GO:0071560	cellular response to transforming growth factor beta stimulus	13/279	251/18862	9.87e-05	0.0101848	0.00907637	ITGB5/RASL11B/HTRA1/FMOD/COL1A2/LEFTY2/TGFB3/SLC2A10/COL3A1/LDLRAD4/PENK/UBB/PDGFD	13
BP	GO:0019884	antigen processing and presentation of exogenous antigen	11/279	185/18862	0.000100996	0.0101848	0.00907637	HLA-DPA1/ITGB5/DYNC1I1/CD74/HLA-DPB1/HLA-DMB/HLA-C/DYNLL1/HLA-DQA1/B2M/CYBA	11
BP	GO:0006605	protein targeting	18/279	441/18862	0.000107758	0.0105274	0.00938169	ZDHHC14/CACNG3/MGARP/HSPA8/UBB/CEMIP/SEC61B/SPCS2/SEC61G/NDUFA13/RPS25/ADORA1/TOMM40/RPL23A/RPL38/RPS23/RPS3/RPS13	18
BP	GO:0042102	positive regulation of T cell proliferation	8/279	99/18862	0.000110918	0.0105274	0.00938169	HLA-DPA1/IGFBP2/CD81/HLA-DPB1/HLA-DMB/AIF1/VCAM1/RPS3	8
BP	GO:0042339	keratan sulfate metabolic process	5/279	33/18862	0.000115482	0.0106474	0.00948859	FMOD/LUM/OGN/CHST6/PRELP	5
BP	GO:0030203	glycosaminoglycan metabolic process	10/279	158/18862	0.000124796	0.0111866	0.00996909	FMOD/CHST15/LUM/UST/OGN/CHST6/CEMIP/PRELP/PDGFRB/BGN	10
BP	GO:0050920	regulation of chemotaxis	12/279	224/18862	0.000132895	0.0115906	0.0103292	JAM3/PPM1F/SEMA3E/CSF1R/CD74/NBL1/AIF1/CCL3/PDGFD/PTN/PDGFRB/DDT	12
BP	GO:0031214	biomineral tissue development	10/279	160/18862	0.000138431	0.0117557	0.0104763	ANKH/MGP/COL1A2/SLC20A1/TGFB3/CCL3/PTN/HEY1/ISG15/SLC24A3	10
BP	GO:0048678	response to axon injury	7/279	77/18862	0.000142824	0.0118114	0.0105259	JAM3/LGALS1/ARF4/SOD1/PTN/DPYSL3/TYROBP	7
BP	GO:0044272	sulfur compound biosynthetic process	11/279	193/18862	0.000146903	0.0118114	0.0105259	PPT1/FMOD/CHST15/LUM/UST/OGN/CHST6/PRELP/BGN/ACAT1/CSAD	11
BP	GO:0110148	biomineralization	10/279	162/18862	0.000153303	0.0118114	0.0105259	ANKH/MGP/COL1A2/SLC20A1/TGFB3/CCL3/PTN/HEY1/ISG15/SLC24A3	10
BP	GO:0048002	antigen processing and presentation of peptide antigen	11/279	194/18862	0.000153727	0.0118114	0.0105259	HLA-DPA1/ITGB5/DYNC1I1/CD74/HLA-DPB1/HLA-DMB/HLA-C/DYNLL1/HLA-DQA1/B2M/CYBA	11
BP	GO:0052547	regulation of peptidase activity	18/279	455/18862	0.000158945	0.0119283	0.0106301	FN1/PCOLCE/PPM1F/CST6/TIMP2/RPS27L/GSN/APLP2/BEX3/SERPING1/CST3/XIAP/TIMP1/LAMTOR5/NDUFA13/A2M/RPS3/PEBP1	18
BP	GO:0007160	cell-matrix adhesion	12/279	230/18862	0.000170131	0.0124775	0.0111196	FN1/JAM3/ITGB5/PPM1F/SEMA3E/FBLN5/COL3A1/EFEMP2/ITGBL1/VCAM1/CD63/CTTN	12
BP	GO:0042542	response to hydrogen peroxide	9/279	135/18862	0.000183524	0.0126594	0.0112817	HBB/HBA2/LDHA/SOD1/PDGFD/SIRPA/PDGFRB/SIGMAR1/RPS3	9
BP	GO:0050671	positive regulation of lymphocyte proliferation	9/279	135/18862	0.000183524	0.0126594	0.0112817	HLA-DPA1/IGFBP2/CD81/CD74/HLA-DPB1/HLA-DMB/AIF1/VCAM1/RPS3	9
BP	GO:0007568	aging	14/279	304/18862	0.000185158	0.0126594	0.0112817	ECRG4/IGFBP2/NUAK1/TGFB3/SOD1/TIMP2/GSN/PENK/PRELP/VCAM1/PDGFRB/TIMP1/C1QA/B2M	14
BP	GO:0015669	gas transport	4/279	20/18862	0.000188303	0.0126594	0.0112817	HBB/HBA2/HBD/HBG1	4
BP	GO:0032946	positive regulation of mononuclear cell proliferation	9/279	136/18862	0.00019403	0.0127782	0.0113875	HLA-DPA1/IGFBP2/CD81/CD74/HLA-DPB1/HLA-DMB/AIF1/VCAM1/RPS3	9
BP	GO:0032963	collagen metabolic process	8/279	109/18862	0.000216793	0.013837	0.012331	COL1A2/TGFB3/MRC2/COL5A1/VIM/CST3/PDGFRB/LARP6	8
BP	GO:0007179	transforming growth factor beta receptor signaling pathway	11/279	202/18862	0.000218682	0.013837	0.012331	ITGB5/RASL11B/HTRA1/FMOD/COL1A2/LEFTY2/TGFB3/SLC2A10/COL3A1/LDLRAD4/UBB	11
BP	GO:0070663	regulation of leukocyte proliferation	12/279	241/18862	0.000261787	0.0162459	0.0144778	HLA-DPA1/IGFBP2/CD81/CSF1R/CD74/HLA-DPB1/HLA-DMB/AIF1/VCAM1/TYROBP/RPS3/AHR	12
BP	GO:0030282	bone mineralization	8/279	113/18862	0.000277568	0.0168708	0.0150346	ANKH/MGP/COL1A2/TGFB3/CCL3/PTN/ISG15/SLC24A3	8
BP	GO:0061448	connective tissue development	12/279	243/18862	0.000282312	0.0168708	0.0150346	MGP/CYTL1/LUM/SULF2/COL5A1/UBB/PDGFD/PDGFRB/TIMP1/BGN/SELENOM/CHI3L1	12
BP	GO:0006027	glycosaminoglycan catabolic process	6/279	62/18862	0.000304683	0.0175783	0.0156652	FMOD/LUM/OGN/CEMIP/PRELP/BGN	6
BP	GO:0007178	transmembrane receptor protein serine/threonine kinase signaling pathway	15/279	358/18862	0.000305046	0.0175783	0.0156652	ITGB5/RASL11B/HTRA1/FMOD/COL1A2/LEFTY2/TGFB3/SLC2A10/NBL1/COL3A1/LDLRAD4/UBB/VIM/XIAP/ATOH8	15
BP	GO:0006612	protein targeting to membrane	11/279	211/18862	0.000318159	0.0180123	0.0160519	ZDHHC14/CEMIP/SEC61B/SEC61G/RPS25/ADORA1/RPL23A/RPL38/RPS23/RPS3/RPS13	11
BP	GO:0050870	positive regulation of T cell activation	11/279	212/18862	0.000331254	0.0182378	0.0162529	HLA-DPA1/IGFBP2/LGALS1/CD81/CD74/HLA-DPB1/HLA-DMB/AIF1/SIRPA/VCAM1/RPS3	11
BP	GO:0001503	ossification	16/279	401/18862	0.000333446	0.0182378	0.0162529	ANKH/MGP/SPARC/COL1A2/COL5A2/CLEC11A/FZD1/TGFB3/MRC2/ID3/PENK/CCL3/PTN/ISG15/RPL38/SLC24A3	16
BP	GO:0071670	smooth muscle cell chemotaxis	3/279	10/18862	0.000355741	0.0191329	0.0170506	AIF1/PDGFD/PDGFRB	3
BP	GO:0002688	regulation of leukocyte chemotaxis	8/279	119/18862	0.000394252	0.0208566	0.0185866	JAM3/CSF1R/CD74/NBL1/AIF1/CCL3/PTN/DDT	8
BP	GO:0015701	bicarbonate transport	5/279	43/18862	0.000415183	0.0211634	0.0188601	HBB/HBA2/CA12/SLC4A11/SLC26A4	5
BP	GO:0021762	substantia nigra development	5/279	43/18862	0.000415183	0.0211634	0.0188601	MAOB/FGF9/DYNLL1/ATP5PF/COX6B1	5
BP	GO:0097529	myeloid leukocyte migration	11/279	218/18862	0.000419726	0.0211634	0.0188601	JAM3/CD99/CD81/CSF1R/CD74/NBL1/AIF1/CCL3/PDGFD/SIRPA/DDT	11
BP	GO:0070972	protein localization to endoplasmic reticulum	9/279	152/18862	0.000442943	0.0219904	0.0195971	SEC61B/SPCS2/SEC61G/RPS25/RPL23A/RPL38/RPS23/RPS3/RPS13	9
BP	GO:0035987	endodermal cell differentiation	5/279	44/18862	0.000462809	0.0226265	0.0201639	FN1/ITGB5/COL5A2/COL5A1/COL8A1	5
BP	GO:0050670	regulation of lymphocyte proliferation	11/279	221/18862	0.000470911	0.0226265	0.0201639	HLA-DPA1/IGFBP2/CD81/CD74/HLA-DPB1/HLA-DMB/AIF1/VCAM1/TYROBP/RPS3/AHR	11
BP	GO:0046598	positive regulation of viral entry into host cell	3/279	11/18862	0.000483802	0.0226265	0.0201639	LGALS1/CD74/P4HB	3
BP	GO:0075294	positive regulation by symbiont of entry into host	3/279	11/18862	0.000483802	0.0226265	0.0201639	LGALS1/CD74/P4HB	3
BP	GO:0070167	regulation of biomineral tissue development	7/279	94/18862	0.000491309	0.0226494	0.0201843	ANKH/MGP/TGFB3/CCL3/PTN/HEY1/ISG15	7
BP	GO:0032944	regulation of mononuclear cell proliferation	11/279	223/18862	0.000507859	0.0230825	0.0205704	HLA-DPA1/IGFBP2/CD81/CD74/HLA-DPB1/HLA-DMB/AIF1/VCAM1/TYROBP/RPS3/AHR	11
BP	GO:0110149	regulation of biomineralization	7/279	96/18862	0.000557978	0.0250083	0.0222865	ANKH/MGP/TGFB3/CCL3/PTN/HEY1/ISG15	7
BP	GO:2000377	regulation of reactive oxygen species metabolic process	10/279	192/18862	0.000595939	0.0263438	0.0234767	HBB/FBLN5/ARF4/SOD1/DYNLL1/DDAH1/SIRPA/PDGFRB/TYROBP/CYBA	10
BP	GO:0032967	positive regulation of collagen biosynthetic process	4/279	27/18862	0.000628753	0.0266118	0.0237155	TGFB3/VIM/PDGFRB/LARP6	4
BP	GO:0010712	regulation of collagen metabolic process	5/279	47/18862	0.000630538	0.0266118	0.0237155	TGFB3/VIM/CST3/PDGFRB/LARP6	5
BP	GO:1900272	negative regulation of long-term synaptic potentiation	3/279	12/18862	0.000638028	0.0266118	0.0237155	PTN/ADORA1/TYROBP	3
BP	GO:1903909	regulation of receptor clustering	3/279	12/18862	0.000638028	0.0266118	0.0237155	CD81/GSN/PTN	3
BP	GO:0052548	regulation of endopeptidase activity	16/279	426/18862	0.000643236	0.0266118	0.0237155	PPM1F/CST6/TIMP2/RPS27L/GSN/APLP2/BEX3/SERPING1/CST3/XIAP/TIMP1/LAMTOR5/NDUFA13/A2M/RPS3/PEBP1	16
BP	GO:0019886	antigen processing and presentation of exogenous peptide antigen via MHC class II	7/279	99/18862	0.000671269	0.0274201	0.0244358	HLA-DPA1/DYNC1I1/CD74/HLA-DPB1/HLA-DMB/DYNLL1/HLA-DQA1	7
BP	GO:0010714	positive regulation of collagen metabolic process	4/279	28/18862	0.000725078	0.0292478	0.0260646	TGFB3/VIM/PDGFRB/LARP6	4
BP	GO:1901136	carbohydrate derivative catabolic process	10/279	198/18862	0.000756038	0.029439	0.026235	FMOD/LUM/OGN/CEMIP/PRELP/CST3/BGN/ACAT1/APOBEC3A/CHI3L1	10
BP	GO:0019882	antigen processing and presentation	11/279	234/18862	0.000757185	0.029439	0.026235	HLA-DPA1/ITGB5/DYNC1I1/CD74/HLA-DPB1/HLA-DMB/HLA-C/DYNLL1/HLA-DQA1/B2M/CYBA	11
BP	GO:1903039	positive regulation of leukocyte cell-cell adhesion	11/279	234/18862	0.000757185	0.029439	0.026235	HLA-DPA1/IGFBP2/LGALS1/CD81/CD74/HLA-DPB1/HLA-DMB/AIF1/SIRPA/VCAM1/RPS3	11
BP	GO:0007584	response to nutrient	9/279	165/18862	0.000800675	0.0304504	0.0271363	SPARC/LDHA/IGFBP2/GSN/PENK/PTN/VCAM1/DAD1/TSHB	9
BP	GO:0098869	cellular oxidant detoxification	7/279	102/18862	0.00080207	0.0304504	0.0271363	HBB/HBA2/HBD/HBG1/FBLN5/SOD1/ALOX5AP	7
BP	GO:0002687	positive regulation of leukocyte migration	8/279	133/18862	0.000825102	0.0308153	0.0274615	JAM3/CD99/CSF1R/CD74/AIF1/CCL3/PDGFD/PTN	8
BP	GO:1903019	negative regulation of glycoprotein metabolic process	4/279	29/18862	0.000831387	0.0308153	0.0274615	SLC2A10/ITM2B/CST3/ITM2C	4
BP	GO:0090150	establishment of protein localization to membrane	14/279	354/18862	0.000847341	0.0308153	0.0274615	ZDHHC14/VAMP5/CEMIP/SEC61B/SEC61G/NDUFA13/RPS25/ADORA1/RPL23A/RPL38/RPS23/BLZF1/RPS3/RPS13	14
BP	GO:0002495	antigen processing and presentation of peptide antigen via MHC class II	7/279	103/18862	0.000849879	0.0308153	0.0274615	HLA-DPA1/DYNC1I1/CD74/HLA-DPB1/HLA-DMB/DYNLL1/HLA-DQA1	7
BP	GO:0002504	antigen processing and presentation of peptide or polysaccharide antigen via MHC class II	7/279	104/18862	0.000899908	0.0322667	0.028755	HLA-DPA1/DYNC1I1/CD74/HLA-DPB1/HLA-DMB/DYNLL1/HLA-DQA1	7
BP	GO:0030500	regulation of bone mineralization	6/279	76/18862	0.000912112	0.0322809	0.0287676	ANKH/MGP/TGFB3/CCL3/PTN/ISG15	6
BP	GO:0032964	collagen biosynthetic process	5/279	51/18862	0.000920312	0.0322809	0.0287676	TGFB3/COL5A1/VIM/PDGFRB/LARP6	5
BP	GO:0043312	neutrophil degranulation	17/279	485/18862	0.000946195	0.0326899	0.0291321	HBB/TIMP2/COTL1/HSPA8/GSN/HLA-C/CD53/DYNLL1/CST3/SIRPA/FTL/TYROBP/B2M/CYBA/CD63/IQGAP2/CHI3L1	17
BP	GO:0006614	SRP-dependent cotranslational protein targeting to membrane	7/279	105/18862	0.000952231	0.0326899	0.0291321	SEC61B/RPS25/RPL23A/RPL38/RPS23/RPS3/RPS13	7
BP	GO:0001501	skeletal system development	17/279	486/18862	0.000967679	0.0328705	0.0292931	ANKH/MGP/COL1A2/COL5A2/CYTL1/LUM/SULF2/TGFB3/SLC2A10/SHOX/COL3A1/PRELP/TIMP1/BGN/TYROBP/RPL38/CHI3L1	17
BP	GO:0006979	response to oxidative stress	16/279	444/18862	0.00099622	0.0334875	0.0298429	HBB/HBA2/LDHA/FBLN5/SOD1/AIF1/PENK/PDGFD/SIRPA/PDGFRB/P4HB/NCOA7/CYBA/SIGMAR1/RPS3/MSRB3	16
BP	GO:0002283	neutrophil activation involved in immune response	17/279	488/18862	0.0010119	0.0336638	0.03	HBB/TIMP2/COTL1/HSPA8/GSN/HLA-C/CD53/DYNLL1/CST3/SIRPA/FTL/TYROBP/B2M/CYBA/CD63/IQGAP2/CHI3L1	17
BP	GO:0045986	negative regulation of smooth muscle contraction	3/279	14/18862	0.00103275	0.0340071	0.0303059	SOD1/GUCY1A1/ADORA1	3
BP	GO:0042744	hydrogen peroxide catabolic process	4/279	31/18862	0.00107616	0.0348244	0.0310343	HBB/HBA2/HBD/HBG1	4
BP	GO:0001706	endoderm formation	5/279	53/18862	0.00109763	0.0348244	0.0310343	FN1/ITGB5/COL5A2/COL5A1/COL8A1	5
BP	GO:0050921	positive regulation of chemotaxis	8/279	139/18862	0.00109902	0.0348244	0.0310343	PPM1F/CSF1R/CD74/AIF1/CCL3/PDGFD/PTN/PDGFRB	8
BP	GO:0010951	negative regulation of endopeptidase activity	11/279	245/18862	0.00110074	0.0348244	0.0310343	CST6/TIMP2/APLP2/BEX3/SERPING1/CST3/XIAP/TIMP1/LAMTOR5/A2M/PEBP1	11
BP	GO:0090075	relaxation of muscle	4/279	32/18862	0.00121573	0.038089	0.0339436	SOD1/GSN/GUCY1A1/ADORA1	4
BP	GO:0006613	cotranslational protein targeting to membrane	7/279	110/18862	0.00125084	0.0388122	0.0345881	SEC61B/RPS25/RPL23A/RPL38/RPS23/RPS3/RPS13	7
BP	GO:2001044	regulation of integrin-mediated signaling pathway	3/279	15/18862	0.00127688	0.0391839	0.0349193	SLC2A10/TIMP1/CD63	3
BP	GO:0002446	neutrophil mediated immunity	17/279	499/18862	0.00128711	0.0391839	0.0349193	HBB/TIMP2/COTL1/HSPA8/GSN/HLA-C/CD53/DYNLL1/CST3/SIRPA/FTL/TYROBP/B2M/CYBA/CD63/IQGAP2/CHI3L1	17
BP	GO:0007565	female pregnancy	9/279	177/18862	0.00131252	0.0392919	0.0350156	MAGED2/IGFBP2/TGFB3/SOD1/THBD/IGFBP7/PTN/TRO/TIMP1	9
BP	GO:0042119	neutrophil activation	17/279	500/18862	0.00131501	0.0392919	0.0350156	HBB/TIMP2/COTL1/HSPA8/GSN/HLA-C/CD53/DYNLL1/CST3/SIRPA/FTL/TYROBP/B2M/CYBA/CD63/IQGAP2/CHI3L1	17
BP	GO:0002693	positive regulation of cellular extravasation	3/279	16/18862	0.00155445	0.0460201	0.0410115	JAM3/CD99/PDGFD	3
BP	GO:0010466	negative regulation of peptidase activity	11/279	257/18862	0.00161282	0.0470453	0.0419251	CST6/TIMP2/APLP2/BEX3/SERPING1/CST3/XIAP/TIMP1/LAMTOR5/A2M/PEBP1	11
BP	GO:1990748	cellular detoxification	7/279	115/18862	0.00161823	0.0470453	0.0419251	HBB/HBA2/HBD/HBG1/FBLN5/SOD1/ALOX5AP	7
BP	GO:0030512	negative regulation of transforming growth factor beta receptor signaling pathway	6/279	86/18862	0.00173521	0.0491185	0.0437727	RASL11B/HTRA1/TGFB3/SLC2A10/LDLRAD4/UBB	6
BP	GO:0030901	midbrain development	6/279	86/18862	0.00173521	0.0491185	0.0437727	MAOB/FZD1/FGF9/DYNLL1/ATP5PF/COX6B1	6
BP	GO:0055072	iron ion homeostasis	6/279	86/18862	0.00173521	0.0491185	0.0437727	SOD1/HEPH/ALAS2/CYBRD1/FTL/B2M	6
CC	GO:0062023	collagen-containing extracellular matrix	32/291	423/19520	4.72e-14	1.75e-11	1.37e-11	FN1/PCOLCE/HTRA1/MGP/SPARC/FMOD/COL1A2/MATN2/COL5A2/FBLN5/COCH/LGALS1/LEFTY2/LUM/TGFB3/OGN/TIMP2/COL5A1/COL8A2/COL3A1/EFEMP2/FGF9/CDH2/IGFBP7/PTN/PRELP/SERPING1/COL8A1/TIMP1/BGN/C1QA/A2M	32
CC	GO:0005788	endoplasmic reticulum lumen	20/291	306/19520	3.77e-08	6.37e-06	4.97e-06	FN1/COL1A2/COL5A2/MXRA8/LGALS1/COL5A1/COL8A2/COL3A1/PENK/CDH2/PDGFD/APLP2/IGFBP7/COLGALT2/CST3/COL8A1/TIMP1/P4HB/B2M/SELENOM	20
CC	GO:0042611	MHC protein complex	7/291	25/19520	5.82e-08	6.37e-06	4.97e-06	HLA-DPA1/CD74/HLA-DPB1/HLA-DMB/HLA-C/HLA-DQA1/B2M	7
CC	GO:0005581	collagen trimer	11/291	87/19520	6.86e-08	6.37e-06	4.97e-06	C1QTNF3/COL1A2/COL5A2/LUM/COLEC12/COL5A1/COL8A2/COL3A1/MARCO/COL8A1/C1QA	11
CC	GO:0098644	complex of collagen trimers	6/291	21/19520	4.69e-07	2.74e-05	2.14e-05	COL1A2/COL5A2/LUM/COL5A1/COL3A1/COL8A1	6
CC	GO:0005583	fibrillar collagen trimer	5/291	12/19520	5.17e-07	2.74e-05	2.14e-05	COL1A2/COL5A2/LUM/COL5A1/COL3A1	5
CC	GO:0098643	banded collagen fibril	5/291	12/19520	5.17e-07	2.74e-05	2.14e-05	COL1A2/COL5A2/LUM/COL5A1/COL3A1	5
CC	GO:0031093	platelet alpha granule lumen	9/291	67/19520	6.45e-07	2.99e-05	2.33e-05	FN1/SPARC/MAGED2/LEFTY2/TGFB3/ISLR/SERPING1/TIMP1/A2M	9
CC	GO:0030139	endocytic vesicle	18/291	307/19520	9.04e-07	3.73e-05	2.91e-05	HBB/HBA2/HLA-DPA1/ITGB5/SPARC/COLEC12/CACNG3/CD74/MARCO/HLA-DPB1/GSN/UBB/HLA-C/CEMIP/VIM/HLA-DQA1/B2M/CYBA	18
CC	GO:0031091	platelet alpha granule	10/291	91/19520	1.03e-06	3.82e-05	2.98e-05	FN1/SPARC/MAGED2/LEFTY2/TGFB3/ISLR/APLP2/SERPING1/TIMP1/A2M	10
CC	GO:0034774	secretory granule lumen	18/291	322/19520	1.79e-06	6.03e-05	4.71e-05	FN1/SPARC/MAGED2/GRP/LEFTY2/TGFB3/TIMP2/ISLR/COTL1/HSPA8/GSN/PENK/SERPING1/TIMP1/FTL/B2M/A2M/CHI3L1	18
CC	GO:0060205	cytoplasmic vesicle lumen	18/291	326/19520	2.13e-06	6.59e-05	5.14e-05	FN1/SPARC/MAGED2/GRP/LEFTY2/TGFB3/TIMP2/ISLR/COTL1/HSPA8/GSN/PENK/SERPING1/TIMP1/FTL/B2M/A2M/CHI3L1	18
CC	GO:0031983	vesicle lumen	18/291	328/19520	2.32e-06	6.63e-05	5.17e-05	FN1/SPARC/MAGED2/GRP/LEFTY2/TGFB3/TIMP2/ISLR/COTL1/HSPA8/GSN/PENK/SERPING1/TIMP1/FTL/B2M/A2M/CHI3L1	18
CC	GO:0042613	MHC class II protein complex	5/291	16/19520	2.72e-06	7.2e-05	5.62e-05	HLA-DPA1/CD74/HLA-DPB1/HLA-DMB/HLA-DQA1	5
CC	GO:0022627	cytosolic small ribosomal subunit	7/291	46/19520	4.95e-06	0.000122524	9.56e-05	HBA2/RPS27L/RPS25/ISG15/RPS23/RPS3/RPS13	7
CC	GO:0005604	basement membrane	9/291	94/19520	1.13e-05	0.000261773	0.000204249	FN1/SPARC/COL5A1/COL8A2/EFEMP2/FGF9/PTN/COL8A1/TIMP1	9
CC	GO:0043202	lysosomal lumen	9/291	96/19520	1.34e-05	0.000287079	0.000223994	PPT1/FMOD/LUM/OGN/CD74/HSPA8/PRELP/PDGFRB/BGN	9
CC	GO:0098576	lumenal side of membrane	6/291	36/19520	1.39e-05	0.000287079	0.000223994	HLA-DPA1/CD74/HSPA8/HLA-DPB1/HLA-C/HLA-DQA1	6
CC	GO:0031838	haptoglobin-hemoglobin complex	4/291	11/19520	1.47e-05	0.000287079	0.000223994	HBB/HBA2/HBD/HBG1	4
CC	GO:0005925	focal adhesion	19/291	416/19520	1.7e-05	0.000315548	0.000246207	ITGB5/CD99/FZD1/LAYN/CD81/TNS3/MRC2/HSPA8/GSN/CDH2/ITGBL1/VIM/PDGFRB/P4HB/B2M/RPL38/CTTN/RPS3/RPS13	19
CC	GO:0030055	cell-substrate junction	19/291	423/19520	2.14e-05	0.000367537	0.000286772	ITGB5/CD99/FZD1/LAYN/CD81/TNS3/MRC2/HSPA8/GSN/CDH2/ITGBL1/VIM/PDGFRB/P4HB/B2M/RPL38/CTTN/RPS3/RPS13	19
CC	GO:0005833	hemoglobin complex	4/291	12/19520	2.18e-05	0.000367537	0.000286772	HBB/HBA2/HBD/HBG1	4
CC	GO:0022626	cytosolic ribosome	9/291	107/19520	3.21e-05	0.000518571	0.000404616	HBA2/RPS27L/RPS25/ISG15/RPL23A/RPL38/RPS23/RPS3/RPS13	9
CC	GO:0030666	endocytic vesicle membrane	11/291	163/19520	3.45e-05	0.000533855	0.000416542	HLA-DPA1/COLEC12/CACNG3/CD74/MARCO/HLA-DPB1/UBB/HLA-C/HLA-DQA1/B2M/CYBA	11
CC	GO:0071556	integral component of lumenal side of endoplasmic reticulum membrane	5/291	29/19520	6.3e-05	0.000898937	0.000701398	HLA-DPA1/CD74/HLA-DPB1/HLA-C/HLA-DQA1	5
CC	GO:0098553	lumenal side of endoplasmic reticulum membrane	5/291	29/19520	6.3e-05	0.000898937	0.000701398	HLA-DPA1/CD74/HLA-DPB1/HLA-C/HLA-DQA1	5
CC	GO:0015935	small ribosomal subunit	7/291	74/19520	0.000116714	0.00160374	0.00125132	HBA2/RPS27L/RPS25/ISG15/RPS23/RPS3/RPS13	7
CC	GO:0005775	vacuolar lumen	10/291	173/19520	0.000279055	0.00369748	0.00288497	PPT1/FMOD/LUM/OGN/CD74/HSPA8/PRELP/PDGFRB/FTL/BGN	10
CC	GO:0005884	actin filament	8/291	113/19520	0.000293183	0.00375072	0.00292651	JAM3/COTL1/AIF1/DPYSL3/PDLIM2/TPM2/WIPF2/CTTN	8
CC	GO:0012507	ER to Golgi transport vesicle membrane	6/291	62/19520	0.000318104	0.00393388	0.00306942	HLA-DPA1/CD74/HLA-DPB1/HLA-C/HLA-DQA1/B2M	6
CC	GO:0044391	ribosomal subunit	10/291	187/19520	0.00051695	0.00618672	0.00482721	HBA2/RPS27L/RPS25/NDUFAB1/ISG15/RPL23A/RPL38/RPS23/RPS3/RPS13	10
CC	GO:0030867	rough endoplasmic reticulum membrane	4/291	26/19520	0.000558364	0.00647353	0.00505099	SEC61B/SSR4/PLOD1/SEC61G	4
CC	GO:0030176	integral component of endoplasmic reticulum membrane	9/291	157/19520	0.0005942	0.00668025	0.00521228	HLA-DPA1/SARAF/CD74/HLA-DPB1/HLA-C/ESYT1/RTN1/HLA-DQA1/B2M	9
CC	GO:0140534	endoplasmic reticulum protein-containing complex	8/291	127/19520	0.000642196	0.00700749	0.00546761	SEC61B/SSR4/SPCS2/SEC61G/P4HB/DAD1/B2M/ATP5F1E	8
CC	GO:0030027	lamellipodium	10/291	196/19520	0.000744494	0.00789163	0.00615747	FGD6/AIF1/GSN/CDH2/DPYSL3/P4HB/ABLIM1/IQGAP2/STMN2/CTTN	10
CC	GO:0031227	intrinsic component of endoplasmic reticulum membrane	9/291	165/19520	0.00084816	0.00874076	0.00682	HLA-DPA1/SARAF/CD74/HLA-DPB1/HLA-C/ESYT1/RTN1/HLA-DQA1/B2M	9
CC	GO:0005791	rough endoplasmic reticulum	6/291	75/19520	0.000886732	0.00889129	0.00693745	PTGDS/SEC61B/SSR4/PLOD1/SEC61G/RPS23	6
CC	GO:0005840	ribosome	11/291	243/19520	0.00110074	0.0107467	0.00838514	HBA2/RPS27L/RPS25/NDUFAB1/MRPS23/ISG15/RPL23A/RPL38/RPS23/RPS3/RPS13	11
CC	GO:0031252	cell leading edge	15/291	411/19520	0.00136325	0.0129683	0.0101186	FGD6/LAYN/ARF4/AIF1/GSN/CDH2/VIM/DPYSL3/P4HB/ADORA1/ABLIM1/IQGAP2/STMN2/CTTN/RPS3	15
CC	GO:0031301	integral component of organelle membrane	14/291	371/19520	0.00143198	0.0132816	0.010363	HLA-DPA1/VOPP1/SARAF/CD74/MGARP/VAMP5/HLA-DPB1/HLA-C/ESYT1/ITM2B/RTN1/HLA-DQA1/TOMM40/B2M	14
CC	GO:0045334	clathrin-coated endocytic vesicle	5/291	57/19520	0.0015813	0.013997	0.0109212	HLA-DPA1/CD74/HLA-DPB1/CEMIP/HLA-DQA1	5
CC	GO:0072562	blood microparticle	8/291	146/19520	0.00158456	0.013997	0.0109212	HBB/HBA2/FN1/HBD/HSPA8/GSN/SERPING1/A2M	8
CC	GO:0030669	clathrin-coated endocytic vesicle membrane	4/291	39/19520	0.00263931	0.0227718	0.0177677	HLA-DPA1/CD74/HLA-DPB1/HLA-DQA1	4
CC	GO:0030134	COPII-coated ER to Golgi transport vesicle	6/291	94/19520	0.00283549	0.0239083	0.0186545	HLA-DPA1/CD74/HLA-DPB1/HLA-C/HLA-DQA1/B2M	6
CC	GO:0031300	intrinsic component of organelle membrane	14/291	402/19520	0.00298613	0.024619	0.019209	HLA-DPA1/VOPP1/SARAF/CD74/MGARP/VAMP5/HLA-DPB1/HLA-C/ESYT1/ITM2B/RTN1/HLA-DQA1/TOMM40/B2M	14
CC	GO:0071682	endocytic vesicle lumen	3/291	20/19520	0.00309762	0.024983	0.019493	HBB/HBA2/SPARC	3
CC	GO:0070820	tertiary granule	8/291	164/19520	0.00326635	0.0257833	0.0201175	HBB/TIMP2/CD53/DYNLL1/CST3/SIRPA/B2M/CYBA	8
CC	GO:0005844	polysome	5/291	68/19520	0.00344805	0.0266505	0.0207941	VIM/RPL38/LARP6/RPS23/RPS3	5
CC	GO:0030662	coated vesicle membrane	8/291	182/19520	0.00608918	0.045954	0.0358557	HLA-DPA1/CD74/HSPA8/HLA-DPB1/HLA-C/CEMIP/HLA-DQA1/B2M	8
CC	GO:0030864	cortical actin cytoskeleton	5/291	78/19520	0.00619326	0.045954	0.0358557	COTL1/GSN/CDH2/PRKCB/CTTN	5
CC	GO:0101002	ficolin-1-rich granule	8/291	185/19520	0.00669932	0.0487343	0.038025	HBB/TIMP2/COTL1/HSPA8/GSN/DYNLL1/CST3/SIRPA	8
MF	GO:0005201	extracellular matrix structural constituent	20/284	170/18337	2.1e-12	1.17e-09	1.03e-09	FN1/PCOLCE/MGP/SPARC/FMOD/COL1A2/MATN2/COL5A2/FBLN5/LUM/OGN/COL5A1/COL8A2/COL3A1/EFEMP2/IGFBP7/PRELP/COL8A1/BGN/CHI3L1	20
MF	GO:0005178	integrin binding	14/284	142/18337	4.52e-08	1.26e-05	1.11e-05	FN1/NISCH/JAM3/ITGB5/FBLN5/CD81/TIMP2/COL5A1/COL3A1/PTN/ITGBL1/VCAM1/P4HB/ISG15	14
MF	GO:0019838	growth factor binding	13/284	137/18337	2.16e-07	4.02e-05	3.53e-05	HTRA1/COL1A2/IGFBP2/IGFBP6/TGFB3/COL5A1/COL3A1/IL11RA/IGFBP7/PTN/SEC61B/PDGFRB/A2M	13
MF	GO:0031720	haptoglobin binding	4/284	10/18337	1.1e-05	0.00145244	0.00127636	HBB/HBA2/HBD/HBG1	4
MF	GO:0005539	glycosaminoglycan binding	14/284	228/18337	1.35e-05	0.00145244	0.00127636	FN1/PCOLCE/NELL2/LAYN/SULF2/COL5A1/EFEMP2/FGF9/APLP2/PTN/CEMIP/PRELP/DPYSL3/BGN	14
MF	GO:0048407	platelet-derived growth factor binding	4/284	11/18337	1.71e-05	0.00145244	0.00127636	COL1A2/COL5A1/COL3A1/PDGFRB	4
MF	GO:0030021	extracellular matrix structural constituent conferring compression resistance	5/284	22/18337	1.83e-05	0.00145244	0.00127636	FMOD/LUM/OGN/PRELP/BGN	5
MF	GO:0030020	extracellular matrix structural constituent conferring tensile strength	6/284	41/18337	3.73e-05	0.00259867	0.00228363	COL1A2/COL5A2/COL5A1/COL8A2/COL3A1/COL8A1	6
MF	GO:0005344	oxygen carrier activity	4/284	14/18337	4.99e-05	0.00308788	0.00271353	HBB/HBA2/HBD/HBG1	4
MF	GO:0061134	peptidase regulator activity	13/284	230/18337	6.46e-05	0.00359653	0.00316052	FN1/PCOLCE/CST6/TIMP2/RPS27L/APLP2/BEX3/SERPING1/CST3/XIAP/TIMP1/A2M/PEBP1	13
MF	GO:0023026	MHC class II protein complex binding	4/284	17/18337	0.000114356	0.00579055	0.00508855	CD81/CD74/HSPA8/HLA-DMB	4
MF	GO:0001540	amyloid-beta binding	7/284	84/18337	0.000325096	0.0150899	0.0132605	CD74/MARCO/ITM2B/CST3/ITM2C/C1QA/PFDN5	7
MF	GO:0005518	collagen binding	6/284	68/18337	0.000640831	0.0256091	0.0225044	FN1/PCOLCE/SPARC/COCH/LUM/MRC2	6
MF	GO:0023023	MHC protein complex binding	4/284	26/18337	0.000643675	0.0256091	0.0225044	CD81/CD74/HSPA8/HLA-DMB	4
MF	GO:0008083	growth factor activity	9/284	162/18337	0.000969861	0.0343246	0.0301634	CLEC11A/LEFTY2/TGFB3/OGN/FGF9/PDGFD/PTN/TIMP1/MIA	9
MF	GO:0005520	insulin-like growth factor binding	4/284	29/18337	0.000985985	0.0343246	0.0301634	HTRA1/IGFBP2/IGFBP6/IGFBP7	4
MF	GO:0008201	heparin binding	9/284	164/18337	0.00105753	0.0346495	0.0304489	FN1/PCOLCE/NELL2/COL5A1/EFEMP2/FGF9/APLP2/PTN/PRELP	9
MF	GO:0042277	peptide binding	13/284	315/18337	0.00132341	0.0394267	0.0346469	HLA-DPA1/CD74/MARCO/HLA-DPB1/HLA-C/CEMIP/ITM2B/CST3/MCHR1/HLA-DQA1/ITM2C/C1QA/PFDN5	13
MF	GO:0004601	peroxidase activity	5/284	53/18337	0.0013449	0.0394267	0.0346469	HBB/HBA2/HBD/HBG1/ALOX5AP	5
MF	GO:0042605	peptide antigen binding	4/284	32/18337	0.00143945	0.0400886	0.0352286	HLA-DPA1/HLA-DPB1/HLA-C/HLA-DQA1	4
MF	GO:0048018	receptor ligand activity	17/284	486/18337	0.00158378	0.042008	0.0369152	SEMA3E/CLEC11A/CRLF1/GRP/LEFTY2/TGFB3/OGN/NBL1/FGF9/GPHA2/PENK/CCL3/PDGFD/PTN/TIMP1/MIA/TSHB	17
MF	GO:0030546	signaling receptor activator activity	17/284	492/18337	0.00180265	0.0448928	0.0394503	SEMA3E/CLEC11A/CRLF1/GRP/LEFTY2/TGFB3/OGN/NBL1/FGF9/GPHA2/PENK/CCL3/PDGFD/PTN/TIMP1/MIA/TSHB	17
MF	GO:0016684	oxidoreductase activity, acting on peroxide as acceptor	5/284	57/18337	0.00186628	0.0448928	0.0394503	HBB/HBA2/HBD/HBG1/ALOX5AP	5
MF	GO:0043177	organic acid binding	7/284	114/18337	0.00199496	0.0448928	0.0394503	HBB/HBA2/HBD/HBG1/ALOX5AP/ID3/PLOD1	7
MF	GO:0004866	endopeptidase inhibitor activity	9/284	180/18337	0.00201494	0.0448928	0.0394503	CST6/TIMP2/APLP2/SERPING1/CST3/XIAP/TIMP1/A2M/PEBP1	9
MF	GO:0016209	antioxidant activity	6/284	86/18337	0.00218431	0.0467947	0.0411216	HBB/HBA2/HBD/HBG1/SOD1/ALOX5AP	6
